# Supplementary material for: Silicon fertigation alleviates salinity stress by enhancing morpho-physiological, photosynthetic, antioxidative responses, and yield in mung bean (Vigna radiata L.) varieties Co7(Gg) and Co8 under pot and field conditions
Source: Front Plant Sci. 2025 Dec 2;16:1693710. doi: 10.3389/fpls.2025.1693710 (PMC12705399; doi:10.3389/fpls.2025.1693710)
Supplement: Supplementary file 5 [file Table2.xlsx]

## Sheet: Sheet1
VARIETY	TREATMENT	PLANT HEIGHT	BIOMASS	No of Flowers	SPAD	No of Pods	No Of seeds /pods
K1	CONTROL	65.2.±1.39b	40.9±8.2a	6.7±0.7a	36.6±1.44	6.33±0.67	7.4±0.92
	SILICON	73.8±2.08bc	63.0±21.5	2.7±1.2a	43.4±0.68	6.00±0.58	9.4±0.50
	10mM NaCl /-Si	64.6.3±0.92c	74.2±18.5	4.7±1.8a	43.83±1.53	6.67±1.45	6±1.04
	10mM NaCl /+Si	69.2±0.73cd	40.5±6.00	7.3±1.3a	45.4±0.91	3.33±0.88	8.2±0.8
	20mM NaCl /-Si	63±1.14d	25.4±5.6	10.0±3.6a	41.8±2.30	5.00±1.00	8.8±1.2
	20mM NaCl /+Si	65±1.14a	26.78±14.07	3.3±0.3a	45.06±1.90	4.67±1.20	8±1.14
Co6	CONTROL	65.8±0.96ab	13.8±5.25	1.33±0.33a	36.9±0.36	7.6±3.17ab	10.2±0.8
	SILICON	69.2±1.28bc	22.6±9.02	12.67±2.19b	40.03±0.63	11.6±1.46ab	8.8±0.86
	10mM NaCl /-Si	53.8±0.86d	35.5±3.56	2.00±0.58a	44.03±0.89	13.6±0.92a	7±0.60
	10mM NaCl /+Si	56.6±1.4c	20.9±8.41	3.00±2.00a	42.36±0.50	8.6±2.11ab	8.5±0.53
	20mM NaCl /-Si	57.2±0.96bc	16.4±5.50	3.00±1.00a	45.56±0.39	4.2±1.06	8.2±0.8
	20mM NaCl /+Si	56.2±0.66a	53.5±10.18	2.00±1.00a	45.16±0.78	5±0.83b	5±1
Co7	CONTROL	63.6±1.36a	53.7±14.52	2±1.00a	43.23±0.72	8.33±1.33	10±0.7
	SILICON	65.2±3.2a	17.9±2.95	17.67±3.18a	45.1±0.52	4.33±0.33	7.6±0.9
	10mM NaCl /-Si	61.6±1.86b	21.9±7.17	11.33±7.42a	42.3±1.27	6.00±1.00	8±0.9
	10mM NaCl /+Si	68.4±0.67b	44.48±13.82	11±4.18a	37.5±0.98	5.33±0.88	5.4±0.5
	20mM NaCl /-Si	64.4±1.43a	31.6±4.73	5.67±2.33a	45.63±0.48	3.33±0.88	8.8±0.7
	20mM NaCl /+Si	65.2±2.22b	32±7.60	10.00±2.00a	41.96±1.25	5.67±0.88	8.8±0.6
Co8	CONTROL	58.4±1.61a	13.6±30.6a	8.00±1.53bc	38.63±0.80	6.33±0.67	9±1.3
	SILICON	63.4±1.63b	8.5±3.38a	9.33±1.45abc	40.63±0.49	6.00±0.58	6.20±0.9
	10mM NaCl /-Si	54.2±1.12a	11.8±4.18a	8.33±2.03abc	37.3±0.55	6.67±1.45	8.6±0.81
	10mM NaCl /+Si	58.4±1.53a	5.3±0.86a	13.67±3.18ab	37.1±1.3	3.33±0.88	10±0.94
	20mM NaCl /-Si	58±1.18b	16.1±3.69a	18.33±2.85a	41.5±0.12	5.00±1.00	8±0.54
	20mM NaCl /+Si	62±0.70c	14±3.78a	1.33±0.33c	40.5±0.52	4.67±1.20	7.4±1.2

## Sheet: Sheet2
	Kharif- 2024		Pre-Kharif -2024	Kharif- 2024
VARIETY	TREATMENT	PLANT HEIGHT	PLANT HEIGHT	V	V kharif Spad	R Kharif Spad
K1	CONTROL	69.3±1.247b	44±0.77b	65.2.±1.39b	36.6±1.44	42.9±1.46
	SILICON	80±1.14bc	40.8±0.37bc	73.8±2.08bc	43.4±0.68	44.06±0.51
	10mM NaCl /-Si	59.3±1.02c	38.8±1.39c	64.6.3±0.92c	43.83±1.53	45.16±2.60
	10mM NaCl /+Si	74.4±0.6cd	36.4±1.43cd	69.2±0.73cd	45.4±0.91	46..7±0.73
	20mM NaCl /-Si	51.8±1.65d	33.6±1.63d	63±1.14d	41.8±2.30	45.7±1.059
	20mM NaCl /+Si	72.2±0.86a	50.4±0.51a	65±1.14a	45.06±1.90	46.26±1.90
Co6	CONTROL	74.6±1.43ab	40.8±0.84ab	65.8±0.96ab	36.9±0.36	43.73±1.15
	SILICON	80.8±2.22bc	34.4±2.78bc	69.2±1.28bc	40.03±0.63	49.23±3.72
	10mM NaCl /-Si	54.6±1.20d	22.8±0.73d	53.8±0.86d	44.03±0.89	47.03±1.89
	10mM NaCl /+Si	70±0.54c	33.8±1.46c	56.6±1.4c	42.36±0.50	49.23±3.72
	20mM NaCl /-Si	72.4±1.24bc	36.2±0.58bc	57.2±0.96bc	45.56±0.39	43.9±1.42
	20mM NaCl /+Si	57.8±0.86a	45.0±1.67a	56.2±0.66a	45.16±0.78	48.6±1.36
Co7	CONTROL	76±1.81a	41.4±0.93a	63.6±1.36a	43.23±0.72	47.26±1.38
	SILICON	90±1a	39.6±0.40a	65.2±3.2a	45.1±0.52	47.66±0.62
	10mM NaCl /-Si	73.6±1.32b	34.6±0.51b	61.6±1.86b	42.3±1.27	49±0.51
	10mM NaCl /+Si	75±1.51b	35±1.00b	68.4±0.67b	37.5±0.98	43.76±1.09
	20mM NaCl /-Si	70±0.63a	42.4±0.81a	64.4±1.43a	45.63±0.48	44.06±0.51
	20mM NaCl /+Si	79.2±0.73b	34.6±1.36b	65.2±2.22b	41.96±1.25	51.5±3.0
Co8	CONTROL	58.4±1.61a	39.6±0.51a	58.4±1.61a	38.63±0.80	43.03±0.57
	SILICON	91.2±0.8b	31.2±0.73b	63.4±1.63b	40.63±0.49	42.36±0.18
	10mM NaCl /-Si	55.2±0.96a	41.4±1.36a	54.2±1.12a	37.3±0.55	47.36±0.63
	10mM NaCl /+Si	62.2±0.86a	40.8±0.37a	58.4±1.53a	37.1±1.3	44.1±0.51
	20mM NaCl /-Si	58.4±4.3b	34.6±1.60b	58±1.18b	41.5±0.12	44±0.55
	20mM NaCl /+Si	66.2±1.57c	24.8±0.73c	62±0.70c	40.5±0.52	42.76±0.76
